# Supplementary material for: Exome sequencing in routine diagnostics: a generic test for 254 patients with primary immunodeficiencies
Source: Genome Med. 2019 Jun 17;11:38. doi: 10.1186/s13073-019-0649-3 (PMC6572765; doi:10.1186/s13073-019-0649-3)
Supplement: Supplementary file 1 — Table S1. Overview of all clinical characteristics of the patients included in our diagnostic PID cohort, including all immunophenotype characteristics. (XLSX 63 kb) [file 13073_2019_649_MOESM1_ESM.xlsx]

## Sheet: Clinical Information
								Functional defects
Patient Characteristics				Infection Type			Autoimmune or (Auto-) Inflammatory	Aberrant blood cell count	Cytopenia ↓						- Cythemia ↑	Cytokine level (up/down)	Antibody level (up/down)	Expected disease (if known)	Additional clinical information			Genetic information
Patient ID	Gender	Age	Patient referred	Bacterial	Viral	Fungal or Parasitic			Pancytopenia	Anemia	Thrombocytopenia	Leukopenia							Affected site	Additional clinical features	Expected disease (if known)	Genetic Diagnosis	OE permission	Mutation Gene Panel	Mutation Exome wide	Variant Classification	Inheritance	Associated publication	# of homozygous regions	Solved in homozygous region
(Family.proband)			from									Not specified	Granulocytopenia	Lymphocytopenia						possibly syndromic
1.1	F	50	Netherlands			X	Vitiligo, AA	Yes↓						T-(CD8), B+, NK+		IFNγ↓, IL22↓		APECED	Nails, Oropharyngeal	Asplenia	APECED	Yes	Solved (No)	AIRE (p.R257*/p.R257*)	no	Class 5	AR (homozygous)	Yes, same mutation (Nagamire 1997)	10	No
2.1	F	42	Netherlands	X	HSV1,2, HPV			No								IL6↓		HSV		Cervix carcinoma	HSV	No		No	no				0
3.1	F	13	Netherlands		VZV			No								IFNγ↓		HSV	Skin	Shingles at age 8	HSV	No		No	no				0
4.1	F	36	Netherlands	X		X		No								IFNγ↓, IL22↓			Bone , Epidural, Nails, Skin,			No		No	no				1	Not solved
5.1	F	36	Netherlands	X		X		No								IFNγ↓, IL22↓		Connective tissue disease:	Feet, Nails, Oral, Sinusses, Skin,	Hematoma, Ingional hernia, Primary teeth, Prolapse (Rectal, vaginal), Wound healing	Connective tissue disease:	No		No	no				0
6.1	M	38	Netherlands				X	No										Juvenile chronic arthritis	Joint, Pericard,	Vasospasm (Thorax, Abdomen)	Juvenile chronic arthritis	No		No	no				0
7.1	F	50	Netherlands			Candida		No								IFNγ↓, IL17↓			Vagina	Fibromuscular dysplasia, Stent in truncus coeliacus due to stenosis		No		No	no				0
8.1	M	4	Saudi Arabia	EFS, HI, KP, SA , SP	CMV, HPIV1,2,3,4, HRV			Yes↓		X							IgG↑, IgM↑			DD, FTT, Hepatosplenomegaly		Yes 3	Solved (No)	No	RNF31 (p.L156H/p.L156H)	Class 3	AR (homozygous)	Yes, other mutation (boisson 2015)	15	Yes
9.1	F	39	Netherlands	SP		X	AIF (Behçet)	No								IL17↓		Behçet	Colon, Ear, Lung, Skin		Behçet	No		No	no				1	Not solved
10.1	F	18	Netherlands	X			AIM, GLILD	Yes↓		H	X						IgA↓, IgG↓, IgM↑	Autoimmune CVID, GLILD	Lung, Upper respiratory tract	Splenectomy at childhoodage, †	Autoimmune CVID, GLILD	No		No	no				0
11.1	M	62	Netherlands	TW		Aspergillus		No														No		No	no				0
12.1	M	27	Netherlands		HSV			No										HSV	Mucocutaneous	Eczema, Migraine	HSV	No		No	no				0
13.1	M	57	Netherlands			X		No											Nails			No		No	no				0
14.1	F	50	Netherlands	X	X			No								IFNγ↓, IL22↓	IgA↓, IgG↓, IgM↓		Lung, Upper respiratory tract			No		No	no				1	Not solved
15.1	M	42	Netherlands	X	X		X	Yes↓			X			T-(CD4), B-, NK+			IgA↓, IgG↓, IgM↓	CVID	Lung, Skin, Peri-anal	Splenomegaly.	CVID	No		No	no				1	Not solved
16.1	M	25	Netherlands	X				Yes↓						T+, B-, NK+			IgA↓, IgG↓, IgM↓	CVID	Lung, Upper respiratory tract	ASD, Facial anomalies	CVID	No		No	no				0
17.1	M	79	Netherlands	TW				No														No		No	no				0
18.1	M	46	Netherlands	TW				No														No	No	No	no				0
19.1	M	55	Netherlands	X				Yes↓						T-(CD4,CD8), B+, NK+					Lung, Upper respiratory tract	Squamous cell carcinoma bronchus		Yes 3	Solved (No)	No	CYBB (p.L25F)	Class 3	XL	Other mutation; mycobaterial phenotype, not granulomatous disease (Bustamante 2011)	0
20.1	M	66	Netherlands				AIF	No										Periodic fever syndrome	Joints	Arthralgia	Periodic fever syndrome	No		No	no				0
21.1	M	47	Netherlands	SA		DF		No									IgE↑	Hyper IgE syndrome	Skin, Joints	Arthralgia, Eczema,	Hyper IgE syndrome	No		No	no				1	Not solved
22.1	M	12	Saudi Arabia					Yes↓	X				N					Chronic neutropenia		Short stature	Chronic neutropenia	No		No	no				4	Not solved
23.1	F	19	Netherlands					No									IgE↑	Periodic fever syndrome	Pharynx	Double row teeth	Periodic fever syndrome	No		No	no				0
24.1	F	36	Netherlands	SA		Candida		No								IL17↓	IgE↑	Hyper IgE syndrome	Oral	Broad nose, Joint problems	Hyper IgE syndrome	No		No	no				0
25.1	F	60	Netherlands			Dermatophyte		No								IFNγ↓			Nails	Unexplained deafness		No	No	No	no				0
26.1	M	8	Netherlands		X			No									IgA↓, IgG↓, IgM↓	Bronchiectasia	Upper respiratory tract	ASD, Brachycephaly, Full lips, Short stature	Bronchiectasia	No		No	no				1	Not solved
27.1	M	47	Netherlands				AIF	No										Ofuji syndrome	Skin	Eosiniphilic folliculitis	Ofuji syndrome	No		No	no				0
28.1	M	26	Netherlands					Yes↓		X								Myelodysplastic syndrome (<50%)	Blood		Myelodysplastic syndrome (<50%)	Yes 3	Solved (No)	No	YARS2 (p.L61V/p.L61V)	Class 3	AR (homozygous)	Yes, other mutation (Riley 2010)	15	Yes
29.1	F	28	Netherlands				ARTHA	Yes↓					X					PAPA syndrome	Upper respiratory tract	Secundary amyloidosis, Splenomegaly	PAPA syndrome	Yes	Solved (No)	PSTPIP1 (p.E250K/wt)	no	Class 5	AD	Yes, same mutation (Demidowich 2012)	1	No, solved AD
30.1	F	26	Netherlands	X	X			No									IgG3↓		Upper respiratory tract			No		No	no				0
31.1	F	48	Netherlands	SA	HSV			No								IFNγ↓			Oral	Double patella, Long toes		No		No	no				0
32.1	F	11mo	Netherlands	X				Yes↓			X		N					Hermansky-Pudlak syndrome 2		Hip dysplasia, Albinism, Pectus excavatum, FTT	Hermansky-Pudlak syndrome 2	Yes	Solved (No)	No	AP3B1 (p.K59fs/p.D613fs)	Class 4	AR (Compound heterozygous)	Yes, other mutation (Dell'angelica 1999, Clark 2003)	0
33.1	M	53	Netherlands	X		X		Yes↓					N	X					Joint, Skin, Upper respiratory tract			Yes	Solved (No)	CXCR4 (p.S343fs/wt)	no	Class 4	AD	Yes, same AA, other mutation (Hernandez 2003)	3	No, solved AD
34.1	F	35	Netherlands		HSV			No											Joint	Antibiotic allergy, Arthralgia		No		No	no				1	Not solved
35.1	F	6	Saudi Arabia				X	Yes↓	X											Epistaxis		No		No	no				5	Not solved
36.1	F	4	Finland					Yes↓		NC			N	T+, B-(CD19), NK+			IgA↓, IgM↓	Erythroblastopenia			Erythroblastopenia	No		No	no				1	Not solved
37.1	M	20	Netherlands	X				No											Skin			No	No	No	no				0
38.1	F	29	Netherlands	X				No								IFNγ↓, IL22↓	IgE↑	Hyper IgE syndrome	Bone, Skin, Upper respiratory tract		Hyper IgE syndrome	No		No	no				1	Not solved
39.1	M	11mo	Netherlands					Yes↓					CN					Swachman-Diamond		DD, FD	Swachman-Diamond	No		No	no				0
40.1	F	38	Netherlands					No									IgA↓, IgG↓, IgM↓					No		No	no				0
41.1	M	3	Netherlands		EBV, VZV	Dermatophyte		No								IFNγ↓						No		No	no				0
42.1	F	44	Netherlands	X		Candida	SSc, EnP	No										Hyper IgE syndrome	Gastrointestinal, Oral, Vaginal		Hyper IgE syndrome	No		TRAF3 c.352C>T (p.R118W/wt)	no	Class 5	AD		0
43.1	M	10mo	Netherlands	SE (cons)	X		X	Yes↓			X			X				HLH	Meningitis, Sepsis,	†	HLH	No		No	no				0
44.1	F	35	Netherlands		HSV		Crohn	No									IgG3↓, IgG4↓	Autoinflammatory disease	Eye, Fever, Lips. Lung		Autoinflammatory disease	No		No	no				0
45.1	M	47	Netherlands	MY				Yes↓						T-(CD4), B+, NK+		IFNγ↓		MSMD	Lung		MSMD	No		No	no				0
46.1	F	15	Finland	SA	HSV	Candida	ARTHPJ	No										CMC	Oral, Vagina (CA), Face (HSV)		CMC	Yes	Solved (No)	STAT1 (p.Q243E/wt)	no	Class 4	AD	Yes, other mutation (Vd Veerdonk, Liu 2011)	2	No, solved AD
47.1	M	68	Netherlands			CandidaA,G		No										CMC	Esophagus		CMC	No		No	no				1	Not solved
48.1	F	7	Netherlands				X	Yes↓	X	X	X	X								Hepatosplenomegaly		No		No	no				6	Not solved
49.1	F	16	Netherlands	BOP		Candida		Yes↓				X	N			sILR2↑	IgG↓		Ear, Eye			No		No	no				0
50.1	F	36	Netherlands		HPV	Dermatophyte		No										GATA2		Osteonecrosis	GATA2	No		No	no				0
51.1	F	49	Netherlands	X				No										Hidradenitis suppurativa	Skin		Hidradenitis suppurativa	No		No	no				0
52.1	M	4	Netherlands					Yes↓					N					Swachman-Diamond		Hepatomegaly	Swachman-Diamond	Yes	Solved (No)	TERC (n.37A>G/wt)	no	Class 5	AD	Yes, same mutation (Ly 2005)	0
53.1	M	43	Netherlands		X	X	LAD	No									IgA↑	Unexplained fever			Unexplained fever	Yes 3	Solved (No)	No	NFKB1 (p.N519D/wt)	Class 3	AD	Yes, other mutation (fliegauf 2015)	2	No, solved AD
54.1	M	42	Finland					No									IgE↑	Hyper IgE syndrome		Poor teeth, Skeletal fractions	Hyper IgE syndrome	No		No	no				0
55.1	F	24	Netherlands			Dermatophyte, MF		No										HSV-related			HSV-related	No	No	No	no				0
56.1	M	6	Netherlands		X			Yes↓					Eo				IgE↑					No		No	no				0
57.1	F	47	Netherlands	X	X			Yes↓						T-(CD8), B-, NK+			IgG1↓	CVID	Lung, Upper respiratory tract, Skin		CVID	No		No	no				0
58.1	M	32	Netherlands	MY, PSA				No										Ciliary Diskinesia	Lung		Ciliary Diskinesia	No	No	No	no				1	Not solved
59.1	M	11	Netherlands		EBV			Yes↓						T-, B-, NK+				Large cell B cell lymphoma			Large cell B cell lymphoma	No		No	no				2	Not solved
60.1	M	1	Netherlands		X			Yes↓					CN					Cyclic neutropenia			Cyclic neutropenia	No		No	no				2	Not solved
61.1	F	12	Saudi Arabia	EFM, PSA	HSV		X	Yes↓	X			X							Peri-anal, Large intestine, Colon	Hepatomegaly		Yes	Solved (No)	No	CTLA4 (p.G146R /wt)	Class 4	AD	Yes, other mutation (schubert 2014)	21	No, solved AD
62.1	M	67	Netherlands			Aspergillus		No										Allergic bronchopulmonary aspergillosis	Lung, Gastrointestinal		Allergic bronchopulmonary aspergillosis	No	No	No	no				1	Not solved
63.1	M	71	Netherlands	TW				No										Whipple	Gastrointestinal		Whipple	No		No	no				0
64.1	M	43	Netherlands	TW				No										Fever, Whipple	Pericard, Joint	Weight loss	Fever, Whipple	No		No	no				1	Not solved
65.1	M	6	Saudi Arabia	EC, HI, PRT, PSA, SA, SH, SHC	RSV		X	Yes↓				X								DD, FTT, Hearing loss, hypotonia, Short stature		No		No	no				10	Not solved
66.1	F	5	Saudi Arabia	X	CMV, EBV, HSV1,2			Yes↓		X							IgG↑		Chest	Hepatosplenomegaly, Depression of blastogenesis		No		No	no				3	Not solved
67.1	F	1	Saudi Arabia	EC, KP, MRSA, PSA, SE(cons)	HAdV, RSV		X	Yes↓	X									ALPS			ALPS	No		No	no				15	Not solved
68.1	M	25	Netherlands	EC				Yes↓						X		sIL2R↑		B-cell lymphoma, CVID, Hemofagocytosis,	Sepsis, Urinary tract	Autism, †	B-cell lymphoma, CVID, Hemofagocytosis,	No		No	no				0
69.1	M	9	Netherlands			Candida	X	Yes↓	X	X	X		N				IgA↓, IgG↓, IgM↓	Kabuki syndrome		DD	Kabuki syndrome	Yes	Solved (No)	KMT2D pathogene mutatie	no	Class 5	AD	Yes, same mutation (cite??ng 2010 hoischen?)	0
70.1	F	27	Netherlands	PSA, SA		Fusarium		No										Ciliary Diskinesia	Lung		Ciliary Diskinesia	Yes	Solved (No)	No	RSPH9 (p.M1T/M1T)	Class 4	AR (homozygous)	Yes, Other mutation (Castleman 2009)	7	Yes
71.1	F	40	Netherlands			X		No												Basalcelcarcinomas (36), Breast cancer, Kerato-acanthoma,		No		No	no				0
72.1	F	45	Netherlands	X	EBV	Giardia Lambila		No									IgG3↓, IgG4↓	ZAP70, SLAM deficiency	Lung		ZAP70, SLAM deficiency	No		No	no				0
73.1	F	37	Netherlands			Candida, Dermatophyte		No										CMC	Skin		CMC	No		No	no				0
74.1	F	50	Netherlands		X	X		Yes↓			X			T-(CD4), B-, NK+					Genital			No		No	no				0
75.1	M	8mo	Saudi Arabia	EC, HI, KP, MRSA, PSA, SAL	HRV	Candida		Yes↓		X	X						IgA↑, IgG↑, IgM↑	SCID	Blood, Urine, Respiratory	Ferritin ↑, Vitamin B12 ↑	SCID	No		No	no				16	Not solved
76.1	F	29	Netherlands	X	X	X		Yes↓			X		N					HSV	Mucocutaneous, CNS	Refractory cytopenia with multilineage dysplasia, Myelodysplatic syndrome	HSV	Yes	Solved (No)	GATA2 (p.R86fs /wt)	no	Class 5	AD	Yes, Other mutation (Hsu 2011)	0
77.1	M	4	Saudi Arabia				EnP, hypo	No											Liver	FTT, Hepatomegaly,		No		No	no				11	Not solved
78.1	M	5	Saudi Arabia	EC	RSV		hypo	No										Short bowel disease	Blood, Skin, Lung	FTT, Gastroschisis Liver disease, Short stature	Short bowel disease	Yes 3	Solved (No)	SLC37A4 (p.H349Y/p.H349Y)	no	Class 3	AR (homozygous)	Yes, other mutation (Gerin 1997)	18	Yes
79.1	M	38	Netherlands				X	Yes↓			IP						IgA↓, IgG↓, IgM↓	CVID, ITP,GLA		Splenomegaly	CVID, ITP,GLA	No		No	no				2	Not solved
80.1	M	13	Netherlands	SP				No											Brain	Familial asplenia		No		No	no				0
81.1	F	35	Netherlands				ARTH	Yes↓					N	T+, B+, NK-				Hidradenitis suppurativa	Upper respiratory tract, Skin		Hidradenitis suppurativa	No		No	no				0
82.1	F	4	Saudi Arabia	PSA		X	EnP, DM1	Yes↓			X									Chronic diarrhea		Yes	Solved (No)	LRBA (p.T1587fs/p.T1587fs)	no	Class 5	AR (homozygous)	Yes, other mutation (Lopez-Herrera 2012)	21	Yes
83.1	M	2	Saudi Arabia	PSA	HAdV, HRV			Yes↓					N	X			IgA↓, IgM↓, IgG↓	Bare Lympocyte Syndrome II	Lung		Bare Lympocyte Syndrome II	Yes	Solved (No)	RFXANK (p.D121V/ p.D121V)	no	Class 5	AR (homozygous)	Yes, same mutation (Wiszniewski 2003)	17	Yes
84.1	M	9	Saudi Arabia	X	X	X		Yes↓									IgA↑, IgE↑	Severe eczema			Severe eczema	Yes	Solved (No)	SAMHD1 (p.F329fs/wt)	no	Class 4	AD	Yes, Other mutation (Rice 2009, Ravenscroft 2011)	4	No, solved AD
85.1	M	53	Netherlands	EC		X	SLE	Yes↓		A	X							SLE	Skin		SLE	No	No	No	no				1	Not solved
86.1	F	39	Netherlands					No									IgA↓, IgG↓	CVID, HGG		Congential fiber type disproportion	CVID, HGG	No	No	No	no				0
87.1	F	48	Netherlands	X			X	No									IgA↓, IgG↓, IgM↓	CVID	RT	Lymphoproliferation, Splenomegaly	CVID	No	No	No	no				1	Not solved
88.1	F	52	Netherlands	X				No								IFNγ↓, IL17↓, IL22↓	IgE↑	Hyper IgE syndrome	Spondylodisc		Hyper IgE syndrome	No	No	No	no				0
89.1	F	10	Netherlands	X	HSV			Yes↓					NTR	T+, B-TR, NK+						ADHD		No		No	no				0
90.1	F	1	Saudi Arabia					No									IgE↑	Pyoderma gangerenosum	Skin, spleen	Chronic granulomatous disease, Splenomegaly	Pyoderma gangerenosum	No		No	no				0
91.1	F	7	Saudi Arabia	EC, KOX, PSA, SA		CandidaA	LAD, X	Yes↓					N				IgA↑	Hypereosinophilic Syndrome	Ear, Sputum, Thrachea, Urine,	Splenomegaly	Hypereosinophilic Syndrome	No		No	no				29	Not solved
92.1	M	4	Saudi Arabia		HAdV, HPIV1,2,3, IFVA,B,RSV			Yes↓	X								IgA↑, IgG↑	Werner Syndrome	Upper respiratory tract	Coagulopathy, Coarse facial features, hepatosplenomegaly, Speech Delay	Werner Syndrome	No		No	no				19	Not solved
93.1	F	32	Netherlands	SA		Candida	SLE	No								IL17 ↑		CMC, Hyper IgE syndrome	Lung, Skin, Mucosa		CMC, Hyper IgE syndrome	No	No	No	no				0
94.1	F	8	Saudi Arabia					Yes↓	X	A	X						IgA↑, IgG↑, ↓ IgM					Yes	Solved (No)	FANCA (p.L910fs/p.C1142Y)	no	Class 5/Class 3	AR (Compound heterozygous)	Yes, Other mutation (Fanca cons, 1996)	11	No, solved CH
95.1	F	23	Netherlands					No								IL22↓		Hidradenitis suppurativa			Hidradenitis suppurativa	No	No	TRAF3 (p.R118W/wt)	no	Class 5	AD		1	Not solved
96.1	M	14	Netherlands				SLE	Yes↓						T+, B-, NK-						Transient proteinuria		No		No	no				0
97.1	F	6	Netherlands	X	X			No								TNFα↓			GI	Gastric polyps, Large ears, Silky hair, Skinny		No		No	no				13	Not solved
98.1	M	26	Netherlands				Crohn	Yes↓/↑		X	X				Leuko-			IPEX	Gut		IPEX	No		No	no				0
99.1	F	1	Netherlands		RSV	PJ		Yes↓						T-, B+, NK+					Lung			No		No	no				0
100.1	F	8	Saudi Arabia		CMV, EBV			Yes↑							Leuko-, Thrombo-		IgA↑, IgG↓	IgG defeciency	Ear, Lung, lymph nodes	Hepatosplenomegaly	IgG defeciency	Yes	Solved (No)	PIK3R1 (c.1425+1G>T/ wt)	no	Class 5	AD	Yes, same mutation (lucas 2014, Deau 2014)	7	No, solved AD
101.1	F	7	Saudi Arabia	PSA, SA				Yes↓	X				N				IgA↑, IgG↑	Chronic neutropenia	Ear, Oral,		Chronic neutropenia	No		No	no				11	Not solved
102.1	F	7	Saudi Arabia	X	X	X		Yes↓		X							IgA↓, IgM↓, IgG3↑		Lung			No		No	no				11	Not solved
103.1	M	48	Netherlands	X	X			Yes↓			IP						IgA↓, IgG↓, IgM↓	CVID	Respiratory tract	Non-Hodgkin lymphoma	CVID	Yes	Solved (No)	No	NFKB1 (p.S302fs/wt)	Class 5	AD	Yes, other mutation (fliegauf 2015)	0
104.1	F	59	Netherlands				SLE	Yes↓		AIH								SLE, Antiphospholipid syndrome	Heart	Noncompaction cardiomyopathy	SLE, Antiphospholipid syndrome	No	No	No	no				3	Not solved
105.1	M	5mo	Saudi Arabia	MY	HCoV			Yes↓		X				X			IgA↓, IgG↓, IgM↓	SCID, HLH	Bone, Brain, Liver, Lung, Spleen		SCID, HLH	Yes	Solved (No)	IL2RG (p.I273fs)	no	Class 5	XL	Yes, same mutation (Puck 1997)	3	No, Solved XL
106.1	M	5mo	Saudi Arabia	PSA	HAdV, HRV			Yes↓					N	X			IgA↓, IgG↓, IgM↓	Bare Lympocyte Syndrome II	Lung		Bare Lympocyte Syndrome II	Yes	Solved (No)	RAG1 (p.K186fs/p.K186fs)	no	Class 5	AR (homozygous)	Yes. Other mutation (Schwartz 1996)	14	No
107.1	M	21	Saudi Arabia					Yes↓			X								Chest			Yes	Solved (No)	WAS (p.T48A)	no	Class 5	XL	Yes, Other mutation (Derry 1994)	16	No, Solved XL
108.1	M	58	Netherlands	BHSC, PSA, SA			SSc	Yes↓		X				X				Systemic sclerosis	Bone, Sepsis, Skin		Systemic sclerosis	No		No	no				0
109.1	F	55	Netherlands	SP	X			No									IgA, ↓ IgG↓	CVID, HGG	Genitals, Respiratory tract		CVID, HGG	No		No	no				0
110.1	M	71	Netherlands	MY				No								IFNγ↓		MSMD			MSMD	No		No	no				24	Not solved
111.1	F	5	Saudi Arabia				EnP	Yes↓					N					Autoimmune enteropathy, Neutropenia			Autoimmune enteropathy, Neutropenia	No	No	No	no				9	Not solved
112.1	M	8mo	Saudi Arabia	EFS, SE,	HAdV, HRV	Candida		Yes↓			X			T+, B-, NK+			IgA↓, IgM↓	SCID , OMEN syndrome	Blood, Lung	FTT, Renal faiure	SCID , OMEN syndrome	Yes	Solved (No)	RAG1 (p.K186fs/p.K186fs)	no	Class 5	AR (homozygous)	Yes. Other mutation (Schwartz 1996)	27	Yes
113.1	F	13	Saudi Arabia	AB, EC, KP, PSA, SA		CandidaT ,Yeast		Yes↓	X									Dyskeratosis congenita	Blood, Ear, Gastrointestinal, Urine	ASD, BMF, DD, FTT, Horseshoe kidney, Kidney failure, Splenomegaly	Dyskeratosis congenita	Yes	Solved (No)	WRAP53 (p.R387C/p.R387C)	no	Class 4	AR (homozygous)	Yes, Other mutation (Zhong 2011)	18	Yes
114.1	F	8mo	Saudi Arabia	ENC, BCG	HAdV, HRV	X		Yes↓						X			IgA, ↓ IgG↓, IgM↓	SCID	Lung	FTT, GERD, Small corpus callosum, Small hypophysis,	SCID	Yes	Solved (No)	DCLRE1C (p.P117Q/p.P117Q)	no	Class 4	AR (homozygous)	Yes. Other mutation (Moshous 2001)	15	Yes
115.1	F	8mo	Saudi Arabia	EFS, PSA, SA, SO	HBoV, RSVA,B			Yes↓		X				T-(CD8), B+, NK+			IgA↑, IgM↑	SCID, ZAP 70 deficiency	Blood, Ear, Lung, Skin	Arachnoid space widening, Dysmorphic features, Hypotonia, Ptosis	SCID, ZAP 70 deficiency	Yes	Solved (No)	ZAP70 (p.S524C/p.S524C)	no	Class 4	AR (homozygous)	Yes, Other mutation (Arpala 1994)	18	Yes
116.1	M	52	Netherlands	X	X			Yes↓						T-(CD8), B-, NK-			IgG↓	CVID, Episodic vaculitis	Gastrointestinal, Lung, Systemic	Double teethrow, Microcephaly.	CVID, Episodic vaculitis	Yes		No	CECR1 (p.L503fs/p.L503fs)	Class 5	AR (homozygous)	Yes, Other mutation ((Zhou 2014)	32	No
117.1	F	12	Netherlands					Yes↓		A	X	X	N									No	No	No	no				0
118.1	M	4	Netherlands	X	X, VZV	Dermatophyte		No								IL17↓, IL22↓						No	No	No	no				0
119.1	M	22	Netherlands	X			GLILD	Yes↓		AIH	IP						IgA↓, IgG↓	CVID			CVID	No		No	no				2	Not solved
120.1	F	55	Netherlands		X		AIM myocarditis	No									IgA↓, IgG2↓, IgG4 ↓		Respiratory tract, Ears	Cardiomyopathy		No	No	No	no				38	Not solved
121.1	F	11	Saudi Arabia	SO	X	X		No									IgM↑, IgE↑		Blood	ASD, Dysmorphisms		No		No	no				15	Not solved
122.1	F	19	Saudi Arabia				C3↓	Yes↓			X						IgG↑	Gray platelet syndrome, Vitamin B12↑		Ferritin↓, Goiter, Gum bleeding, Marphanoid, Vitamin B12↑; D↓,	Gray platelet syndrome, B12↑	Yes	Solved (No)	ITGA2B (p.R1026W/p.R1026W)	no	Class 5	AR (homozygous)	Yes, Same mutation (Newman 1991, Buitrago 2015)	8	Yes
123.1	F	7mo	Netherlands		HSV			Yes↓		X		X						TLR3 deficiency	Brain		TLR3 deficiency	No		No	no				1	Not solved
124.1	F	49	Netherlands	X		Dermatophyte		Yes↓			X						IgA↓, IgG↓, IgM↓	Athralgia, CVID	Lung	Malabsorption, Splenomegaly	Athralgia, CVID	No		No	no				0
125.1	F	6	Saudi Arabia	SA				Yes↓		X	X						IgA↓, IgM↓	HGG	Ear	Hearing loss	HGG	No		No	no				15	Not solved
126.1	F	11	Saudi Arabia	EC, HI, HPI, KP, PSA, SP		Leishmania		No									IgA↓, IgG↓, IgM↓	HGG	Urine, Ear, eye, Lung, skin	Vitamin D deficiency	HGG	Yes	Solved (No)	DNMT3B (p.V836M/p.V836M)	no	Class 5	AR (homozygous)	Yes, Same mutation (Xu 1999, Kaya 2011)	11	Yes
127.1	F	10	Saudi Arabia					Yes↑							Leuko-		IgA↓, IgM↓	Bronchiactasis, HGG	Chest, Lung, Sinus		Bronchiactasis, HGG	Yes	Solved (No)	ZBTB24 (p.Q498fs/p.Q498fs)	no	Class 5	AR (homozygous)	Yes, Same mutation (De Greef 2011, Conrad 2015)	10	Yes
127.2	F	12	Saudi Arabia		HRV	Candida		No										HGG	Lower respiratory tract, Lung		HGG	Yes	Solved (No)	ZBTB24 (p.Q498fs/p.Q498fs)	no	Class 5	AR (homozygous)	Yes, Same mutation (De Greef 2011, Conrad 2015)	13	Yes
128.1	F	27	Netherlands				Febrile attacks, LAD	No										Autoinflammatory syndome	Systemic		Autoinflammatory syndrome	No		No	no				0
129.1	F	8mo	Saudi Arabia	X		X		No									IgA↑, IgG↑, IgM↑	CGD	Lung, Skin		CGD	Yes	Solved (No)	CYBA (c.58+4-7del/c.58+4-7del)	no	Class 5	AR (homozygous)	Yes, Other mutation (Dinauer 1990)	6	No
130.1	F	1	Saudi Arabia	X	X			No											Lung	Ectodermal dysplasia		No		No	no				12	Not solved
131.1	F	3	Netherlands	X	X			No										Periodic fever syndrome	Upper respiratory tract		Periodic fever syndrome	No		No	no				0
131.2	M	1	Netherlands	SP	X			No										Periodic fever syndrome	Upper respiratory tract		Periodic fever syndrome	No		No	no				0
132.1	M	70	Netherlands	MY		Aspergillus		No								IFNγ↓	IgE↑	ABPA	Lung	Kidney stones, Polyps	ABPA	No		TRAF3 (p.V240I/wt)	no				1	Not solved
133.1	F	9	Netherlands		HSV			No										Periodic fever syndrome	Mouth, Fever		Periodic fever syndrome	No	No	No	no				0
134.1	F	4	Finland					Yes↓		X	X		N					ADA2 deficiency		DD, Epilepsy, Ventricular septal defect, Facial features	ADA2 deficiency	Yes	Solved (No)	No	CECR1 (p.R169Q/p.R169Q)	Class 5	AR (homozygous)	Yes, Same mutation (Zhou 2014)	5	No
135.1	M	23	Netherlands	EF	X		AIM blistering	No										Auto-immune blistering disease	Skin, Urine		Auto-immune blistering disease	No		No	no				0
136.1	M	2	Saudi Arabia	X	X			Yes↓					N				IgG↑	Neutropenia	Eyelid, Peri-anal		Neutropenia	No		No	no				0
137.1	F	62	Netherlands				IgA NP, CD, DM1	No														No		No	no				1	Not solved
138.1	M	1	Saudi Arabia	ENC	HRV			No									IgA↓, IgG↓, IgM↓	HGG	Lung, Urine,		HGG	Yes	Solved (No)	AK2 (p.A182D/p.A182D)	no	Class 5	AR (homozygous)	Yes, Same mutation (Pannicke 2009, Al-Mousa 2016)	11	Yes
138.2	F	4	Saudi Arabia	SAL, SP	HPIV2, RSV	X		No									IgA↓, IgG↓, IgM↓	HGG	Eye, Lung, Urine	Bell's Palsy	HGG	Yes	Solved (No)	AK2 (p.A182D/p.A182D)	no	Class 5	AR (homozygous)	Yes, Same mutation (Pannicke 2009, Al-Mousa 2016)	13	Yes
139.1	F	26	Netherlands	X				Yes↓						T-(CD4M, CD8M), B+, NK+			IgG2↓	ICOS deficiency, Vitamin B12↓		Respiratory rate ↓	ICOS deficiency, vitB12↓	No		No	no				1	Not solved
140.1	F	21	Netherlands					No									IgA↓, IgG↓, IgM↓	CVID			CVID	No		No	no				1	Not solved
141.1	F	19	Netherlands	X	X			No									IgA↓, IgG↓, IgM↓	CVID	Lung, Upper respiratory tract	ASD, Facial features	CVID	No	No	No	no				0
142.1	F	20	Netherlands	X				No								IFNg ↓, TNFα↓	IgE↑	Hyper IgE syndrome	Lung, Skin, Urinary tract		Hyper IgE syndrome	Yes	Solved (No)	No	CFTR (p.W1282*/wt)	Class 5	AD	Yes, Same mutation (Kerem 1998, Vivaud 1990)	0
143.1	F	8	Netherlands				X	No									IgA↑, IgG↑		Intestine, Liver			No		No	no				0
144.1	F	1	Saudi Arabia		X			No											Chest	DD, hypotonia		No		No	no				12	Not solved
145.1	F	5mo	Saudi Arabia	EC, ENC, KP, PSA, SM	HAdV, HCoV, HRV, RV	X	C3↓	Yes↓		X							IgA↑, IgE↑		Eye, Lung, Skin			Yes	Solved (No)	No	CFTR (c.579+1G>A/c.579+1G>A)	Class 5	AR (homozygous)	Yes, Other mutation (Kerem 1998, Vivaud 1990)	25	Yes
146.1	M	11mo	Saudi Arabia	X	X	X		Yes↓		X	X			T-, B+, NK-			IgA↓, IgG↓, IgM↓	SCID, HLH	Lung, Sepsis	Splenomegaly	SCID, HLH	Yes	Solved (No)	No	JAK3 Ex10 Deletion	Class 5	AR (homozygous)	Yes, Other mutation (Macchi 1995, Scarselli 2016)	10	Yes
147.1	F	6	Saudi Arabia		HCV		ALPS (CASP8)	No										ALPS, Anti HCV	Liver	Dilated pulmonary artery	ALPS, Anti HCV	Yes	Solved (No)	CASP8 (p.A155S/p.A155S)	CBL (c.1228-2A>G/wt)	Class 4 /Class 5	AR (homozygous)	Yes, Other mutation (Chun 2002)	15	Yes
148.1	M	6	Saudi Arabia	X	X			Yes↓		X	X							C8A deficiency	Lung	Hepatosplenomegaly, Mild brain atrophy,	C8A deficiency	Yes	Solved (No)	C8A (p.Y210*/p.Y210*)	no	Class 5	AR (homozygous)	Yes, Other mutation (Kojima 1998)	12	Yes
149.1	F	55	Netherlands	SA		Candida	Hypo	Yes↓						T-(CD8), B+, NK+		IFNγ↓, IL17↓, IL22↓		CMC	Blood, Oral, Skin	Premature ovarian failure	CMC	Yes	Solved (No)	STAT1 (p.Q271P/wt)	no	Class 5	AD	Yes, Same mutation (Vd Veerdonk, Liu 2011)	1	No, solved AD
150.1	F	3mo	Netherlands		HSV1			No										TLR3 deficiency	Brain, Retina	Microcephaly	TLR3 deficiency	No	No	No	no				0
151.1	F	8	Finland					Yes↓		A												No		no	no				4	Not solved
152.1	F	8mo	Saudi Arabia	PSA	HRV		Hypo	No										Immunodeficiency 26	Lung	FTT, Subglottic stenosis	Immunodeficiency 26	Yes 3	Solved (No)	PRKDC (p.S187G/W4038C)	no	Class 3/Class 3	AR (Compound heterozygous)	Yes, Other mutations (Van der Burg 2008)	1	No, solved CH
153.1	M	15	Saudi Arabia	ENC, ENG, NM, SA	HRV, HSV1			Yes↓	X								IgA↓, IgG↓	T-cell acute lymphoblastic leukemia	Blood, Oral, Trachea, Wound	Hepatosplenomegaly, T-cell acute lymphoblastic leukemia,	T-cell acute lymphoblastic leukemia	Yes	Solved (No)	NBN (p.Y197fs/p.Y197fs)	no	Class 5	AR (homozygous)	Yes, Other mutation (Varon 1998)	22	Yes
154.1	M	3mo	Saudi Arabia	BCG	X			Yes↓		X				T-, B-, NK+			IgA↓, IgG↓, IgM↓	SCID, BCGitis	Lung, Sepsis	Diarrhea	SCID, BCGitis	Yes	Solved (No)	RAG2 (p.K106E/p.K106E)	no	Class 4	AR (homozygous)	Yes. Other mutation (Schwartz 1996)	10	Yes
155.1	M	8mo	Saudi Arabia	X	X			Yes↓						T-, B+, NK-				SCID	Lung, Sepsis		SCID	No		No	no				15	No
156.1	F	3	Saudi Arabia	CDF, EFM, SA, SV	HAdV, HRV, IFVA		LAD, X	Yes↓	X				N				IgA↑, IgG↑, IgM↑	Congenital Neutropenia, Myelofibrosis	Blood, Upper respiratory tract, Stool, Urine	Splenomegaly	Congenital Neutropenia, Myelofibrosis	Yes	Solved (No)	VPS45 (p.L410P/p.L410P)	no	Class 4	AR (homozygous)	Yes, Other mutation (Viboux 2013)	7	Yes
157.1	F	11	Finland	HI, SA, SP	HPV	MF, X	Graves	No										APECED	Ear, Nails, Sinuses, Skin		APECED	No		No	no				1	Not solved
158.1	M	57	Netherlands				ANCASV	Yes↓		X	X								Lung, ENT			No		No	no				1	Not solved
159.1	M	1	Finland					Yes↓			X							X-linked thrombocytopenia		Cardiomyopathy	X-linked thrombocytopenia	Yes	Solved (No)	WAS (p.V75M)	no	Class 5	XL	Yes, Same mutation (Derry 1994, Proust 2005)	0
160.1	F	2	Saudi Arabia	X		X		Yes↓					N					Swachman-Diamond, CD3 deficiency	Skin	FTT	Swachman-Diamond, CD3 deficiency	Yes	Solved (No)	PRF1 (p.R410P/p.R410P)	no	Class 4	AR (homozygous)	Yes, Same mutation (Stepp 1999, Katano 2004)	24	No
161.1	M	2	Saudi Arabia	X				No									IgA↑, IgG↑, IgM↑	Chronic granulomatous disease	Skin		Chronic granulomatous disease	Yes	Solved (No)	CYBA (p.A117E/p.A117E)	no	Class 5	AR (homozygous)	Yes, Other mutation (Dinauer 1990)	6	Yes
162.1	M	9	Netherlands	X			aphtous stomatitis	No									IgG2↓, IgG4↓, SPAD		Mouth			Yes	Solved (No)	TNFRSF13B (p.C104R/wt)	no	Class 5	AD	Yes, Same mutation (Castigli 2005)	0
163.1	F	8	Netherlands	X		X		Yes↓						T+, B-, NK+								No		No	no				0
164.1	F	5	Saudi Arabia					Yes↓			X							Thrombocytopenia		Mitral insufficiency, Recurrent Bruising	Thrombocytopenia	No		No	no				12	Not solved
165.1	F	8	Saudi Arabia	BCG				No									IgA↑, IgG↑, IgM↑	Chronic granulomatous disease	Lung		Chronic granulomatous disease	Yes	Solved (No)	CEBPE (p.R135*/p.R135*)	no	Class 5	AR (homozygous)	Yes, Other mutation (Lekstrom-Himes 1999)	13	Yes
166.1	F	26	Netherlands	X	RV	Yeast	ARTH, Erythermalgie, IleitisT	No											Gut, Throat	Open foramen ovale		No		No	no				1	Not solved
167.1	F	18	Netherlands	EC, PA				No														No	No	No	no				2	Not solved
168.1	M	3	Saudi Arabia	X	HPIV1, 2, 3, 4	X	IBD	No									IgA↑, IgG↑	Chronic granulomatous disease	Lung		Chronic granulomatous disease	Yes	Solved (No)	CYBB (p.E347fs)	no	Class 5	XL	Yes, Same mutation (Dinauer 1990, Köker 2013)	13	No, Solved XL
169.1	M	57	Netherlands	HI, SAL	HAdV, VZV	X	AIM, EnP, colitis	Yes↓		X		X						CVID, Malignancies	Eyes, Gastrointestinal, Knee, Respiratory tract, Sepsis, Skin		CVID, Malignancies	Yes	Solved (No)	MAGT1 (p.S24*)	no	Class 4	XL	Yes, Other mutation (Li 2011)	0
170.1	M	6	Netherlands					Yes↓			X	X	N							Asplenia, Ciliopathy, CHD, Cerebellar hypoplasia, Liver fibrosis, BMF, Situs inversus,		No		No	no				0
171.1	F	30	Netherlands	SA		X		Yes↓						T+, B-, NK+			IgA, ↓ IgG↓, IgM↓	Mulibrey-Nanism syndrome,	Blood, Bone, Lung, Skin,	Gout	Mulibrey-Nanism syndrome,	No		No	no				0
172.1	F	4	Netherlands				Erythema	Yes↓		X			N	T-(CD8), B+, NK+				Lysinuric protein intolerance	Skin	FTT	Lysinuric protein intolerance	No		No	no				1	Not solved
173.1	F	12	Netherlands				Urticaria	No										Recurrent urticaria			Recurrent urticaria	Yes	Solved (No)	NLRP1 (p.L332fs/wt)	no	Class 5	AD	Yes, Other mutation (Zhong 2016)	0
174.1	M	36	Netherlands			Aspergillus		Yes↓						T-(CD4), B-, NK+			IgG4↑		Lung			No		No	no				0
175.1	F	29	Netherlands	X			DM1, X	Yes↓			IP			T-(CD4,CD8), B+, NK+		IFNγ↓		Hidradenitis suppurativa		Benign lymphoproliferation	Hidradenitis suppurativa	No		No	no				0
176.1	F	33	Netherlands				AIF	No										Periodic fever syndrome	Chest		Periodic fever syndrome	No		No	no				22	Not solved
177.1	F	65	Netherlands	X				No											Pancreas			No	No	No	no				2	Not solved
178.1	F	16	Netherlands	X	X			Yes↓						T-, B+, NK+			IgA↓, IgG↓, IgM↓	HGG			HGG	Yes 3		No	DOCK2 (p.L683F/p.G1087S)	Class 3/Class 3	AR (Compound heterozygous)	Yes, Other mutation (Dobbs 2015)	1	No, solved CH
179.1	F	43	Netherlands				AIF	Yes↑							Leuko-			Autoinflammatory disease	Abdomen		Autoinflammatory disease	No		No	no				0
180.1	F	50	Netherlands	MY		Aspergillus		No								IFNγ↓			Lung			No	No	No	no				1	Not solved
181.1	F	12	Netherlands				SLE, X	No										Sjögren syndrome	Pancreas		Sjögren syndrome	Yes 3		No	PRKCD (p.M458R/wt)	Class 3	AD		0
182.1	M	27	Netherlands				colitis	Yes↓						T+, B-, NK+			IgA, ↓ IgG↓, IgM↓	CVID			CVID	No		No	no				10	Not solved
183.1	F	26	Saudi Arabia				LAD	Yes↓		H								ALPS		Hodgkin lymphoma	ALPS	No		No	no				14	Not solved
184.1	M	33	Netherlands	X	X	X	LAD	No											Eye, Heart	Congenital ptosis, Nonalcoholic steatohepatitis		No		No	no				0
185.1	F	8mo	Saudi Arabia	PSA	HAdV, HRV, RSV,	Candida		Yes↓		X								Bare Lymphocyte Syndrome II	Chest, Skin	Ecthyma gangerenosum, FTT	Bare Lymphocyte Syndrome II	Yes	Solved (No)	RFX5 (p.V378fs/p.V378fs)	no	Class 5	AR (homozygous)	Yes, Other mutation (villard 1997)	1	Yes
186.1	M	6	Saudi Arabia	MRSA	EBV			Yes↓		X							IgA↑, IgG↑	Microcytic anemia	Blood, Ear		Microcytic anemia	Yes	Solved (No)	HBB (p.Q7V/wt)	no	Class 4/5	AD	Yes, Other mutation (Dianzani 1991, Atanasovska 2012)	4	No, solved AD
187.1	M	2	Saudi Arabia				X	Yes↓	X	X	X									Splenomegaly,		No		No	no				1	Not solved
188.1	M	6mo	Saudi Arabia	PSA, SA	HRV, HSV1,2	X		Yes↓		X							IgG↑, IgM↑	TORCH	Lung, Urine	Basal gangilia calcification, Microcephaly	TORCH	Yes	Solved (No)	RNASEH2B (p.D119G/p.D119G)	no	Class 4	AR (homozygous)	Yes, Other mutation (Crow 2006, 1x clinvar)	6	Yes
189.1	F	4	Saudi Arabia	HI, SA	X	X		No									IgA↓, IgG↓, IgM↓	HGG	Eye, Knee, Skin, Wound		HGG	Yes	Solved (No)	DNMT3B (p.V836M/p.V836M)	no	Class 5	AR (homozygous)	Yes, Same mutation (Xu 1999, Kaya 2011)	18	Yes
189.2	M	1	Saudi Arabia	X	X	X		No									IgA↓, IgG↓, IgM↓	HGG			HGG	Yes	Solved (No)	DNMT3B (p.V836M/p.V836M)	no	Class 5	AR (homozygous)	Yes, Same mutation (Xu 1999, Kaya 2011)	14	Yes
190.1	M	4	Saudi Arabia	X				No											Lung			Yes	Solved (No)	AK2 (p.A182D/p.A182D)	no	Class 5	AR (homozygous)	Yes, Same mutation (Pannicke 2009, Al-Mousa 2016)	7	Yes
191.1	M	44	Netherlands					No									IgG↓	CVID		Epilepsy, Hemochromatosis, Unilateral hearing loss	CVID	Yes 3		No	PIK3CD (pR953C/wt)	Class 3	AD		1	No, solved AD
192.1	F	1	Finland	SA	IVA			No											Blood			No	No	No	no				1	Not solved
193.1	M	38	Saudi Arabia		X		X	Yes↓			X									Splenomegaly		Yes	Solved (No)	C7 (p.G378R/p.G378R)	no	Class 5	AR (homozygous)	Yes, Other mutation (Nishizaka 1996)	13	Yes
194.1	M	1	Netherlands	SP				N/A														No	No	No	no				1	Not solved
195.1	M	1mo	Saudi Arabia					Yes↓	X									Transaldolase deficiency		Coagulopathy, Hepatosplenomegaly, Skin talengiectasias	Transaldolase deficiency	Yes		No	TALDO1 (p.Q265fs/p.Q265fs)	Class 5	AR (homozygous)	Yes, Same mutation (Verhoeven 2001, Eyaid 2013)	26	No
196.1	M	7	Saudi Arabia	BP, KP, PSA, SA, SE	RV	CandidaT		No									IgA↓, IgG↓, IgM↓	HGG	Lungs, Skin, Ears	Nasal deformity	HGG	Yes	Solved (No)	DNMT3B (p.V836M/p.V836M)	no	Class 5	AR (homozygous)	Yes, Same mutation (Xu 1999, Kaya 2011)	10	No
197.1	M	1	Saudi Arabia	EC, MC	HAdV, HRV, HCoV, RSV, RV			Yes↓		X							IgA↓, IgG↓	HGG	Eye, Lung, Urine	Aortic valve prolapse, DD, FD, FTT, Hypotonia	HGG	No		No	no				0
198.1	M	2	Saudi Arabia	SAL	HSV	Yeast		Yes↓		X				X			IgM↓	HGG	Blood, Ear, Oral, Urine		HGG	Yes	Solved (No)	JAK3 (p.R403H/p.R403H)	no	Class 5	AR (homozygous)	Yes, Same mutation (Macchi 1995, Scarselli 2016)	6	Yes
199.1	M	3	Saudi Arabia	SE, SHC	HAdV, HBoV, HRV		X	Yes↓		X							IgA↑, IgG↑, IgM↑	Burkitts lymphoma, SCID	Blood, Upper respiratory tract	FTT, Hepatosplenomegaly	Burkitts lymphoma, SCID	Yes	Solved (No)	LCK (p.R480fs/p.R480fs)	no	Class 4	AR (homozygous)	Yes, Other mutation (Hauck 2012)	17	Yes
200.1	M	73	Netherlands		HSV2			Yes↓						T+, B-, NK+				MEN-1 syndroom, HSV	Brain		MEN-1 syndroom, HSV	No		No	no				1	Not solved
201.1	F	1	Saudi Arabia		HRV			Yes↓	X								IgA↑, IgG↑		Spleen	Hepatosplenomegaly, Recurrent epistaxis		No		No	no				13	Not solved
202.1	F	7	Saudi Arabia	EC, SP, SE			X	Yes↓		X								ALPS	Blood, Bone marrow, Urine		ALPS	Yes	Solved (No)	CARD11 (p.G123S/wt)	no	Class 5	AD	Yes, Same mutation (Snow 2012, Brohl 2015)	17	No, solved AD
203.1	F	38	Saudi Arabia				ARTH, SLE	Yes↓			X							Lupus ceribritis, Lupus nephritis	Blood		Lupus ceribritis, Lupus nephritis	No		No	no				20	Not solved
204.1	M	6mo	Saudi Arabia	HI				Yes↓		X							IgG↓, IgM↓	HGG	Eye		HGG	Yes	Solved (No)	DNMT3B (p.V836M/p.V836M)	no	Class 5	AR (homozygous)	Yes, Same mutation (Xu 1999, Kaya 2011)	21	Yes
205.1	M	10	Saudi Arabia	SA				Yes↑							Poly-				Wound	Epistaxis, Hematuria		No		No	no				11	Not solved
206.1	M	37	Netherlands				X	No												Cognitive deteriation, Epilepsy		No		No	no				0
207.1	F	1mo	Saudi Arabia	BCG, MY				No								IFNγ↓, IL12↓		IL12 or IFNγ receptor defect			IL12 or IFNγ receptor defect	No		No	no				35	Not solved
208.1	F	8	Saudi Arabia	EC, SM	IFVB		Hypo, ArthPN	Yes↓						X			IgE↑		Bone, Sputum, Urine, Wound			No		No	no				17	Not solved
209.1	M	6mo	Netherlands	GBS				Yes↓					N					GBS sepsis conjunctivitis			GBS sepsis conjunctivitis	No		TRAF3 (p.R118W/wt)	no	Class 5	AD		1	Not solved
210.1	M	46	Netherlands					No										Vitamin C deficiency	Wound		Vitamin C deficiency	No		No	no				1	Not solved
211.1	F	7mo	Netherlands					No									IgA↓, IgG↓, IgM↓			ASD, DD, Ear canal atresia, FD, EPI, Microcephaly, Necrotising tongue		No		No	no				18	Not solved
212.1	M	47	Netherlands				APS	No										STING-deficiency			STING-deficiency	No		No	no				0
213.1	M	3mo	Netherlands		HSV, RV			Yes↓	X	X	X	X						Interstitial Lung	Lung	†	Interstitial Lung	Yes	Solved (No)	DHFR (p.G21R/p.G21R)	no	Class 4	AR (homozygous)	Yes, Other mutation (Banka 2011)	0
213.2	F	1	Netherlands					N/A												†		Yes	Solved (No)	DHFR (p.G21R/p.G21R)	no	Class 4	AR (homozygous)	Yes, Other mutation (Banka 2011)	1	No
214.1	F	50	Netherlands	X			X	Yes↓		AIH	IP			T-(CD3), B+, NK+			IgA↓, IgG↓, IgM↓	CVID, Autoimmune enteropathy	Lung, Brain		CVID, Autoimmune enteropathy	No		No	no				0
215.1	M	17	Netherlands			Candida		No									IgM↓	CMC	Sinuses, Tongue,		CMC	No	No	No	no				5	Not solved
216.1	M	8	Netherlands	PRB			X	No										Chronic recurrent multifocal osteomyelitis	Clavicula (chronic osteomyelitis)		Chronic recurrent multifocal osteomyelitis	No	No	No	no				0
217.1	F	23	Netherlands					No								IL17↓, IL22↓		Chronic granulomatous disease	Colon		Chronic granulomatous disease	Yes	Solved (No)	NCF2 (p.Y293* /p.Y293* )	no	Class 5	AR (homozygous)	Yes, Other mutation (Nunoi 1995)	4	Yes
218.1	F	14	Netherlands		X			No									IgG↓					No		No	no				0
219.1	M	17	Netherlands					No									IgA↓, IgG↓, IgM↓	HGG			HGG	No		No	no				0
220.1	F	16	Netherlands	GBS, SA		X		No								IFNγ↓	SPAD					Yes	Solved (No)	CARD11 (p.T43P/wt)	no	Class 4	AD	Yes, Other mutation (Snow 2012, Brohl 2015)	1	No, solved AD
221.1	F	23	Netherlands	X		X		Yes↓		X				X			IgA↓, IgG↓, IgM↓	ALPS	Lung, Oral	NHL (T-cell/ large B-cell lymphoma)	ALPS	Yes 3	No	FAS (c.30+3G>C/wt)	no	Class 3/4 RNA	AD		2	Not solved
222.1	M	29	Netherlands	NM	HSV			No										Complement deficiency	Brain		Complement deficiency	Yes	Solved (No)	C7 (p.G379R/p.G379R)	no	Class 5	AR (homozygous)	Yes, Other mutation (Nishizaka 1996)	11	Yes
223.1	M	7	Netherlands	BAF, SP			AIF (Behçet)	No									IgA↓, IgG↓, IgM↓	Behçet	Hip, Mouth, Skin, ENT, Urethra,	Hypertelorism, Woolly hair,	Behçet	No		No	no				0
224.1	F	37	Netherlands	MY	VZV		X	Yes↓	X	X							IgA↑, IgG4↑					No		No	no				0
225.1	M	37	Netherlands					No										Complement deficiency	Sternum		Complement deficiency	No	No	No	no				0
226.1	F	45	Netherlands					No										Vitamin B12↓			vitB12↓	No		No	no				0
227.1	M	57	Netherlands	COB			AIF	No										Familial Cold Auto inflammatory Syndrome	Eye		Familial Cold Auto inflammatory Syndrome	Yes	Solved (No)	NLRC4 (p.S445P/wt)	no	Class 5	AD	Yes, Same mutation (Romberg 2014, Volker-Touw 2015 poster)	1	No, solved AD
228.1	M	2	Netherlands		X			Yes↓					CN									No		No	no				1	Not solved
229.1	M	4mo	Saudi Arabia	KP, SA, SE	HRV, RV	X		Yes↓		X							IgA↓, IgG↓, IgM↑	SCID	Blood, Lung, Skin,		SCID	No		No	no				2	Not solved
230.1	F	27	Netherlands		EBV			Yes↓				X	N					Neutropenia	Respiratory tract, Sinuses		Neutropenia	No		No	no				1	Not solved
231.1	M	16	Netherlands				X	Yes↓			X		N					Lymphadenitis		Eczema	Lymphadenitis	No	No	No	no				36	Not solved
232.1	M	19	Netherlands				X	Yes↓			X		N	T+, B-, NK-				Lymphadenitis		Splenomegaly	Lymphadenitis	No		No	no				1	Not solved
233.1	F	36	Netherlands	X				Yes↓						X (atypic, normal BM)			IgG4↓	CVID		Splenomegaly	CVID	Yes 3	Solved (No)	CARD11 (p.C1060Y /wt)	no	Class 3	AD	Yes, Other mutation (Snow 2012, Brohl 2015)	0
234.1	M	3	Netherlands					No									IgA↓			Delayed motor development		No		No	no				2	Not solved
235.1	M	19	Netherlands		X			No								IFNγ↓		Acute disseminated encephalomyelitis, HSV	Nervous system, Skin		Acute disseminated encephalomyelitis, HSV	No		No	no				1	Not solved
236.1	M	6	Saudi Arabia					Yes↓		H								Non-immune hemolytic anemia			Non-immune hemolytic anemia	Yes	Solved (No)	G6PD (p.V461G)	no	Class 5	XL	Yes, Other mutation (Vulliamy 1988)	11	No, solved XL
237.1	F	3mo	Saudi Arabia	AB, KP, PSA, SH		CandidaA	X	Yes↓	X										Blood, Trachea, Wound	FTT		No		No	no				6	Not solved
238.1	M	5	Netherlands	SA				No											Skin	DD		No		No	no				2	Not solved
239.1	F	4mo	Saudi Arabia		HPIV, IFV			Yes↓		H									Upper respiratory tract	Atrial septal defect, Indirect hyperbilirunienia		Yes	Solved (No)	ANK1 (p.Q1313*)	no	Class 4/5	AD	Yes, Other mutation (Jarolim 1995)	1	No, solved AD
240.1	F	2mo	Saudi Arabia					Yes↓	X				N							ASD, Myelodysplastic syndrome, Single kidney		Yes	Solved (No)	MTHFD1 (p.R173C/p.R173C)	no	Class 5	AR (homozygous)	Yes, Same mutation (keller 2013, Burda 2015	39	Yes
241.1	F	10mo	Saudi Arabia				X	Yes↓	X	X							IgG↑	Cholestasis, congenital anemia		Jaundice, Hepatosplenomegaly	Cholestasis, congenital anemia	No		No	no				17	Not solved
242.1	F	4	Saudi Arabia	MRSA				Yes↑							Leuko-		IgA↑, IgE↑		Ear, Wound	Rectovaginal fistula		Yes	Solved (No)	STAT3 (p.(V713M)	no	Class 5	AD	Yes, Same mutation (Minegishi 2007, Chandesris 2012)	3	No, solved AD
243.1	F	6mo	Saudi Arabia	BCG	CMV, HPIV, HRV			Yes↓	X					T-, B-, NK+				Bcgitis, SCID, Viremia (CMV)	Blood, Stool, Trachea, Urine		Bcgitis, SCID, Viremia (CMV)	No		No	no				6	Not solved
244.1	F	8	Netherlands	EC			AIF	Yes↓		X								PFAPA	Fever, Urinary tract, Mouth		PFAPA	No		No	no				1	Not solved
245.1	M	45	Netherlands	PSA	HPV		AIF, IBD with fistula	Yes↑		X		X		X	Thrombo-			Autoinflammatory disease	Bowel, Genitals, Skin		Autoinflammatory disease	No		No	no				0
246.1	M	4	Saudi Arabia					No										Cholestasis	Liver	Resolved hepatospleenomegaly	Cholestasis	No		No	no				32	Not Solved
247.1	M	20	Netherlands					Yes↓		X									Pancreas	Dysmature, Gonadal dysfunction, Hypocortisolism;		No	No	No	no				0
248.1	M	1	Netherlands		HSV			Yes↓					N									No	No	No	no				0
249.1	M	11	Netherlands				AIF, ARTH, LAD	Yes↓			X	X	N				IgE↑	Autoinflammatory disease	Joint, Ear, Fever, Skin,	Hepatosplenomegaly, Juvenile Arthritis	Autoinflammatory disease	Yes 3	Solved	TERT (p.T726M/wt)	no	Class 3	AD	Yes, Same mutation (Liang 2006, doubtful functionality)	1	No, solved AD
Additional file 1, provides an overview of all clinical characteristics of the patients included in our diagnostic PID cohort. Blank fields = Feature not observed; X = Feature observed, not defined.
Bacterial acronyms: AB = Acinetobacter Baumannii; BCG = Bacillus Calmette-Guérin; BAF = Bacteroide fragalis; BHSC = Beta-hemolytic Streptococcus group C; BOP = Bortedella Pertussis; BP = Burkholderia Pseudomallei; CDF = Clostridium Difficile; COB = Coxiella burnetii (Q-fever); EC = Escherchia Coli; ENC = Enterobacter Cloacae; ENG = Enterobacter Gergoviae; EFM = Enterococcus Faecium; EFS = Enteroc…
Viral acronyms: CMV = CytoMegaloVirus; EBV = Epstein Barr Virus; HAdV = Human AdenoVirus; HBoV = Human BocaVirus; HCoV = Human CoronaVirus; HPV = Human Pappiloma Virus; HPIV = Human ParaInfluenzaVirus; HRV = Human RhinoVirus; HSV = Herpes Simplex Virus; IFV = Influenza Virus; RSV = Respiratory Syncytial Virus; RV = Rotavirus; VZV = Varicella Zoster Virus; A = Type A; B = Type B; 1 = Type 1; 2 = T…
Fungal or parasitic acronyms: A = Candida Albicans; G = Glabrata; CAT = Tropicalis; DF = Dientamoeba Fragalis; MF = Malassezia Furfur; PJ = Pneumocystis Jirovecii
Autoimmune or autoinflammatory acronyms: AA = Alopecia Areata ; AIM = Autoimmune; AIF = Autoinflammatory; ANCASV = Anti-Neutrophil Cytoplasmic Antibody systemic vasculitis ; ALPS = Autoimmune Lymphoproliferative Syndrome; APS = Antiphospholipid syndrome; ARTH = Arthritis; ARTHA = Aseptic Arthritis ; ARTHPJ = Polyarthritis Juvenalis; CD = Celiac Disease ; DM1 = Diabetes Mellitus type 1; EnP = Ente…
Indications of Cytopenias: A = Aplastic anemia; AIH = AutoImmune Hemolytic Anemia; CN = Cyclic neutropenia; EO = Eosinopenia; H = Hemolytic anemia; IP = Immune thrombocytopenic purpura; N = Neutropenia; NC = Normocytic anemia; TR = Transient; X = Yes, type not specified
Affected site acronyms: CNS = Central Nervous System; ENT = Ear Nose Throat
Additional features acronyms: ADHD = Attention Deficit Hyperactivity Disorder; ASD = Autism Spectrum Disorder; BMF = Bone Marrow Failure; CHD = Coronary Heart Disease; DD = Developmental Delay; EPI = Exocrine Pancreatic Insufficiency; FD = Feeding Difficulties; FTT = Failure To Thrive; GERD = Gastroesophagal Reflux Disease; †= patient deceased
Expected disease acronyms: ALPS = Autoimmune LymphoProliferative Syndrome; APECED = Autoimmune PolyEndocrinopathy-Candidiasis-Ectodermal-Dystrophy; CVID = Common Variable Immunodeficiency; CMC = Chronic Mucocutaneous Candidiasis; GLILD= Granulomatous Lymphocytic Interstitial Lung Disease; HGG = Hypogammaglobulinemia; HLH = Hemophagocytic Lymphohistiocytosis; HSV = Herpes Simplex Virus; IPEX = Imm…
