# Supplementary material for: Exome sequencing in routine diagnostics: a generic test for 254 patients with primary immunodeficiencies
Source: Genome Med. 2019 Jun 17;11:38. doi: 10.1186/s13073-019-0649-3 (PMC6572765; doi:10.1186/s13073-019-0649-3)
Supplement: Supplementary file 2 — Table S2. Shows all causative mutations identified in 72 patients from 68 families suffering from primary immunodeficiencies. (XLSX 17 kb) [file 13073_2019_649_MOESM2_ESM.xlsx]

## Sheet: Sheet1
Patient ID	Gender	Age	Patient	Clinical diagnosis	Mutation	Variant class	Mutation Identified	# hom regions	Supplementary Reference
			referred from	expected disease	Inheritance
1.1	F	50	Netherlands	APECED	AR (hom)	Class 5	AIRE p.(R257*/R257*)	10	[S1]
29.1	F	28	Netherlands	PAPA syndrome	AD	Class 5	PSTPIP1 p.(E250K/wt)	1	[S2]
32.1	F	11mo	Netherlands	Hermansky-Pudlak syndrome 2	AR (CH)	Class 4 (exome wide)	AP3B1 p.(K59fs/D613fs)	0	[S3,4]
33.1	M	53	Netherlands	Joint, Skin, Upper respiratory tract infections	AD	Class 4	CXCR4 p.(S343fs/wt)	3	[S5]
46.1	F	15	Finland	Chronic mucocutaneous candidiasis	AD	Class 4	STAT1 p.(Q243E/wt)	2	[S6,7]
52.1	M	4	Netherlands	Swachman-Diamond	AD	Class 5	TERC n.(37A>G/wt)	0	[S8]
61.1	F	12	Saudi Arabia	Severe infections, Pancytopenia	AD	Class 4 (exome wide)	CTLA4 p.(G146R /wt)	21	[S9]
69.1	M	9	Netherlands	Kabuki syndrome	AD	Class 5	KMT2D p.(E5425K/wt)	0	[S10,S11]
70.1	F	27	Netherlands	Ciliary Diskinesia	AR (hom)	Class 4 (exome wide)	RSPH9 p.(M1T/M1T)	7‡	[S12]
76.1	F	29	Netherlands	Herpes simplex virus - associated	AD	Class 5	GATA2 p.(R86fs /wt)	0	[S13]
82.1	F	4	Saudi Arabia	Severe infections, Thrombocytopenia	AR (hom)	Class 5	LRBA p.(T1587fs/T1587fs)	21‡	[S14]
83.1	M	2	Saudi Arabia	Bare Lympocyte Syndrome II	AR (hom)	Class 5	RFXANK p.(D121V/D121V)	17‡	[S15]
					AD	Class 5	INSR p.(R145C/wt)	17	[S16]
84.1	M	9	Saudi Arabia	Severe eczema	AD	Class 4	SAMHD1 p.(F329fs/wt)	4	[S17,S18]
94.1	F	8	Saudi Arabia	Pancytopenia, Hyper- and Hypogammaglobulinemia	AR (CH)	Class 5/Class 3	FANCA p.(L910fs/C1142Y)	11	[S19]
100.1	F	8	Saudi Arabia	IgG deficiency	AD	Class 5	PIK3R1 c.(1425+1G>T/ wt)	7	[S20,S21]
103.1	M	48	Netherlands	CVID	AD	Class 5 (exome wide)	NFKB1 p.(S302fs/wt)	0	[S22]
105.1	M	5mo	Saudi Arabia	SCID, HLH	XL	Class 5	IL2RG p.(I273fs)	3	[S23]
106.1	M	5mo	Saudi Arabia	Bare Lympocyte Syndrome II	AR (hom)	Class 5	RAG1 p.(K186fs/K186fs)	14	[S24]
107.1	M	21	Saudi Arabia	XL-Thrombocytopenia	XL	Class 5	WAS p.(T48A)	16	[S25,S26]
112.1	M	8mo	Saudi Arabia	SCID , OMEN syndrome	AR (hom)	Class 5	RAG1 p.(K186fs/K186fs)	27‡	[S24]
113.1	F	13	Saudi Arabia	Dyskeratosis congenita	AR (hom)	Class 4	WRAP53 p.(R387C/R387C)	18‡	[S27]
114.1	F	8mo	Saudi Arabia	SCID	AR (hom)	Class 4	DCLRE1C p.(P117Q/P117Q)	15‡	[S28]
115.1	F	8mo	Saudi Arabia	SCID, ZAP70 deficiency	AR (hom)	Class 4	ZAP70 p.(S524C/S524C)	18‡	[S29]
116.1	M	52	Netherlands	CVID, Episodic vaculitis	AR (hom)	Class 5 (exome wide)	CECR1 p.(L503fs/L503fs)	32	[S30]
122.1	F	19	Saudi Arabia	Gray platelet syndrome, B12↑	AR (hom)	Class 5	ITGA2B p.(R1026W/R1026W)	8‡	[S31,S32]
126.1	F	11	Saudi Arabia	Hypogammaglobulinemia	AR (hom)	Class 5	DNMT3B p.(V836M/V836M)	11‡	[S33,S34]
127.1	F	10	Saudi Arabia	Bronchiactasis, HGG	AR (hom)	Class 5	ZBTB24 p.(Q498fs/Q498fs)	10‡	[S35,S36]
127.2	F	12	Saudi Arabia	Hypogammaglobulinemia	AR (hom)	Class 5	ZBTB24 p.(Q498fs/Q498fs)	13‡	[S35,S36]
129.1	F	8mo	Saudi Arabia	Chronic granulomatous disease	AR (hom)	Class 5	CYBA c.(58+4-7del/58+4-7del)	6	[S37]
134.1	F	4	Finland	ADA2 deficiency	AR (hom)	Class 5 (exome wide)	CECR1 p.(R169Q/R169Q)	5	[S30]
138.1	M	1	Saudi Arabia	Hypogammaglobulinemia	AR (hom)	Class 5	AK2 p.(A182D/A182D)	11‡	[S38,S39]
138.2	F	4	Saudi Arabia	Hypogammaglobulinemia	AR (hom)	Class 5	AK2 p.(A182D/A182D)	13‡	[S38,S39]
142.1	F	20	Netherlands	Hyper IgE syndrome	AD	Class 5 (exome wide)	CFTR p.(W1282*/wt)	0	[S40,S41]
145.1	F	5mo	Saudi Arabia	Severe infections, Hypergammaglobulinemia	AR (hom)	Class 5 (exome wide)	CFTR c.(579+1G>A/579+1G>A)	25‡	[S40,S41]
146.1	M	11mo	Saudi Arabia	SCID, HLH	AR (hom)	Class 5 (exome wide)	JAK3 Ex10 Deletion	10‡	[S42,S43]
147.1	F	6	Saudi Arabia	ALPS	AR (hom)	Class 4	CASP8 p.(A155S/A155S)	15‡	[S44]
					AD	Class 5 (exome wide)	CBL c.(1228-2A>G/wt)		[S45]
148.1	M	6	Saudi Arabia	C8A deficiency	AR (hom)	Class 5	C8A p.(Y210*/Y210*)	12‡	[S46]
149.1	F	55	Netherlands	Chronic mucocutaneous candidiasis	AD	Class 5	STAT1 p.(Q271P/wt)	1	[S6,S7]
153.1	M	15	Saudi Arabia	T-cell acute lymphoblastic leukemia	AR (hom)	Class 5	NBN p.(Y197fs/Y197fs)	22	[S47]
					AD	Class 4	RPL5 p.(G140S/wt)		[S48]
154.1	M	3mo	Saudi Arabia	SCID, BCGitis	AR (hom)	Class 4	RAG2 p.(K106E/K106E)	10‡	[S24]
156.1	F	3	Saudi Arabia	Congenital Neutropenia, Myelofibrosis	AR (hom)	Class 4	VPS45 p.(L410P/L410P)	7‡	[S49]
159.1	M	1	Finland	X-linked thrombocytopenia	XL	Class 5	WAS p.(V75M)	0	[S25,S26]
160.1	F	2	Saudi Arabia	Swachman-Diamond, CD3 deficiency	AR (hom)	Class 4	PRF1 p.(R410P/R410P)	24	[S50]
161.1	M	2	Saudi Arabia	Chronic granulomatous disease	AR (hom)	Class 5	CYBA p.(A117E/A117E)	6‡	[S37]
162.1	M	9	Netherlands	IgG deficiency	AD	Class 5	TNFRSF13B p.(C104R/wt)	0	[S51]
165.1	F	8	Saudi Arabia	Chronic granulomatous disease	AR (hom)	Class 5	CEBPE p.(R135*/R135*)	13‡	[S52]
168.1	M	3	Saudi Arabia	Chronic granulomatous disease	XL	Class 5	CYBB p.(E347fs)	13	[S37,S53]
169.1	M	57	Netherlands	CVID, Malignancies	XL	Class 4	MAGT1 p.(S24*)	0	[S54]
173.1	F	12	Netherlands	Recurrent urticaria	AD	Class 5	NLRP1 p.(L332fs/wt)	0	[S55]
185.1	F	8mo	Saudi Arabia	Bare Lymphocyte Syndrome II	AR (hom)	Class 5	RFX5 p.(V378fs/V378fs)	1‡	[S56]
186.1	M	6	Saudi Arabia	Microcytic anemia	AD	Class 4	HBB p.(Q7V/wt)	4	[S57]
188.1	M	6mo	Saudi Arabia	TORCH	AR (hom)	Class 4‡	RNASEH2B p.(D119G/D119G)	6‡	[S58]
189.1	F	4	Saudi Arabia	Hypogammaglobulinemia	AR (hom)	Class 5	DNMT3B p.(V836M/V836M)	18‡	[S33,S34]
189.2	M	1	Saudi Arabia	Hypogammaglobulinemia	AR (hom)	Class 5	DNMT3B p.(V836M/V836M)	14‡	[S33,S34]
190.1	M	4	Saudi Arabia	Severe lung infections	AR (hom)	Class 5	AK2 p.(A182D/A182D)	7‡	[S38,S39]
193.1	M	38	Saudi Arabia	Viral infections, Autoimmune manifestations, Thrombocytopenia	AR (hom)	Class 5	C7 p.(G378R/G378R)	13‡	[S59]
195.1	M	1mo	Saudi Arabia	Transaldolase deficiency	AR (hom)	Class 5 (exome wide)	TALDO1 p.(Q265fs/Q265fs)	26	[S60,S61]
196.1	M	7	Saudi Arabia	Hypogammaglobulinemia	AR (hom)	Class 5	DNMT3B p.(V836M/V836M)	10	[S33,S34]
198.1	M	2	Saudi Arabia	Hypogammaglobulinemia	AR (hom)	Class 5	JAK3 p.(R403H/R403H)	6‡	[S42,S43]
199.1	M	3	Saudi Arabia	Burkitts lymphoma, SCID	AR (hom)	Class 4	LCK p.(R480fs/R480fs)	17‡	[S62]
202.1	F	7	Saudi Arabia	ALPS	AD	Class 5	CARD11 p.(G123S/wt)	17	[S63,S64]
204.1	M	6mo	Saudi Arabia	Hypogammaglobulinemia	AR (hom)	Class 5	DNMT3B p.(V836M/V836M)	21‡	[S33,S34]
213.1	M	3mo	Netherlands	Interstitial Lung disease	AR (hom)	Class 4	DHFR p.(G21R/G21R)	0	[S65]
213.2	F	1	Netherlands	Unknown (affected sibling 213.1)	AR (hom)	Class 4	DHFR p.(G21R/G21R)	1	[S65]
217.1	F	23	Netherlands	Chronic granulomatous disease	AR (hom)	Class 5	NCF2 p.(Y293*/Y293*)	4‡	[S66]
220.1	F	16	Netherlands	Recurrent infections, IFN-γ deficiency	AD	Class 4	CARD11 p.(T43P/wt)	1	[S63,S64]
222.1	M	29	Netherlands	Complement deficiency	AR (hom)	Class 5	C7 p.(G379R/G379R)	11‡	[S59]
					AD	Class 4	MEFV p.(M680I/wt)	11	[S67]
227.1	M	57	Netherlands	Familial Cold Auto Inflammatory Syndrome	AD	Class 5	NLRC4 p.(S445P/wt)	1	[S68,S69]
236.1	M	6	Saudi Arabia	Non-immune hemolytic anemia	XL	Class 5	G6PD p.(V461G)	11	[S70]
239.1	F	4mo	Saudi Arabia	Severe infections, Hemolytic anemia	AD	Class 4	ANK1 p.(Q1313*)	1	[S71]
240.1	F	2mo	Saudi Arabia	Pancytopenia	AR (hom)	Class 5	MTHFD1 p.(R173C/R173C)	39‡	[S72,S73]
242.1	F	4	Saudi Arabia	Hyper-IgE syndrome	AD	Class 5	STAT3 p.(V713M)	3	[S74,S75]
Additional file 2. Shows all causative mutations identified in 72 patients from 68 families suffering from primary immunodeficiencies.
These 72 are part of a diagnostically tested cohort of 254 PID patients from 249 families. The “variant class” column also indicates variants that were identified by exome-wide analysis. ‡the homozygous mutation was identified in one of the large homozygous regions. Abbreviations used: AR = Autosomal Recessive; AD = Autosomal Dominant; XL = X-linked; hom = homozygous; CH = Compound heterozygous; …
