# Supplementary material for: Exome sequencing in routine diagnostics: a generic test for 254 patients with primary immunodeficiencies
Source: Genome Med. 2019 Jun 17;11:38. doi: 10.1186/s13073-019-0649-3 (PMC6572765; doi:10.1186/s13073-019-0649-3)
Supplement: Supplementary file 3 — Table S3. Variants of unknown significance (class 3) and variants in TRAF3 identified in 17 patients suffering from primary immunodeficiencies. (XLSX 11 kb) [file 13073_2019_649_MOESM3_ESM.xlsx]

## Sheet: Sheet1
Patient ID	Gender	Age	Patient	Clinical diagnosis	Genetic diagnosis	Inheritance	Variant	Variant Identified	# hom	Ref
			referred from	(if known)			Class		regions
8.1	M	4	Saudi Arabia	Severe bacterial and viral infections, Anemia, hypergammaglobulinemia	Possibly	AR (hom)	Class 3 (exome-wide)	RNF31 p.(L156H/L156H)	15‡	[S76]
19.1	M	55	Netherlands	Severe bacterial infection, T-cell lymphocytopenia	Possibly	XL	Class 3 (exome-wide)	CYBB p.(L25F)	0	[S77]
28.1	M	26	Netherlands	Myelodysplastic syndrome (<50%)	Possibly	AR (hom)	Class 3 (exome-wide)	YARS2 p.(L61V/L61V)	15‡	[S78]
42.1	F	44	Netherlands	Hyper-IgE syndrome	No	AD	Class 5	TRAF3 p.(R118W/wt)	0	[S79]
53.1	M	43	Netherlands	Unexplained fever	Possibly	AD	Class 3 (exome-wide)	NFKB1 p.(N519D/wt)	2	[S22]
76.1*	F	29	Netherlands	Herpes simplex virus - associated	Other*	AD	Class 5	TRAF3 p.(R118W/wt)	0	[S79]
78.1	M	5	Saudi Arabia	Short bowel disease	Possibly	AR (hom)	Class 3	SLC37A4 p.(H349Y/H349Y)	18‡	[S80]
95.1	F	23	Netherlands	Hidradenitis suppurativa	No	AD	Class 5	TRAF3 p.(R118W/wt)	1	[S79]
132.1	M	70	Netherlands	Allergic bronchopulmonary aspergillosis	No	AD	Class 3	TRAF3 p.(V240I/wt)	1	[S79]
152.1	F	8mo	Saudi Arabia	Immunodeficiency 26	Possibly	AR (CH)	Class 3/Class 3	PRKDC p.(S187G/W4038C)	1	[S81]
178.1	F	16	Netherlands	Hypogammaglobulinemia	Possibly	AR (CH)	Class 3/Class 3 (exome-wide)	DOCK2 p.(L683F/G1087S)	1	[S82]
181.1	F	12	Netherlands	Sjögren syndrome	Possibly	AD	Class 3 (exome-wide)	PRKCD p.(M458R/wt)	0	N/A
191.1	M	44	Netherlands	Common variable immunodeficiency	Possibly	AD	Class 3 (exome-wide)	PIK3CD p.(R953C/wt)	1	[S20]
209.1	M	6mo	Netherlands	Group B streptococcus sepsis conjunctivitis	No	AD	Class 5	TRAF3 p.(R118W/wt)	1	[S79]
221.1	F	23	Netherlands	Autoimmune lymphoproliferative syndrome	Possibly	AD	Class 3	FAS c.(30+3G>C/wt)	2	[S83]
233.1	F	36	Netherlands	Common variable immunodeficiency	Possibly	AD	Class 3	CARD11 p.(C1060Y /wt)	0	[S63,S64]
249.1	M	11	Netherlands	Autoinflammatory disease	Possibly	AD	Class 3	TERT p.(T726M/wt)	1	[S84]
Additional file 3.
Shows variants of unknown significance (class 3) and variants in TRAF3 identified in 17 patients suffering from primary immunodeficiencies. These 17 are part of a diagnostically tested cohort of 254 PID patients from 249 families. The “variant class” column also indicates variants that were identified by exome-wide analysis.*Only 1 (76.1) of 4 patients carrying a variant in TRAF3 suffered from in…
