# Supplementary material for: Exome sequencing in routine diagnostics: a generic test for 254 patients with primary immunodeficiencies
Source: Genome Med. 2019 Jun 17;11:38. doi: 10.1186/s13073-019-0649-3 (PMC6572765; doi:10.1186/s13073-019-0649-3)
Supplement: Supplementary file 4 — Table S4. (A) The number of patients with isolated or combined infections, and (B) the number of patients with isolated or combined immunophenotypes, and the percentage for which we have reported a genetic diagnosis. (XLSX 11 kb) [file 13073_2019_649_MOESM4_ESM.xlsx]

## Sheet: Sheet1
Additional file 4A
Infection type and/ or	Number of patients	Number of patients with genetic diagnosis		% patients with genetic diagnosis
autoimmune symptoms
Isolated bacterial	33	8		0.242424
Isolated viral	22	3		0.136364
Isolated fungal	10	0		0
Isolated autoimmune	33	3		0.0909091
Bacterial and viral	32	12		0.375
Bacterial and fungal	19	7		0.368421
Bacterial and autoimmune	12	3		0.25
Viral and fungal	5	1		0.2
Viral and autoimmune	4	2		0.5
Fungal and autoimmune	2	2		1
Bacterial, viral and fungal	18	12		0.666667
Bacterial viral and autoimmune	13	3		0.230769
Bacterial fungal and autoimmune	8	2		0.25
Bacterial, viral, fungal and autoimmune	7	4		0.571429
Viral, fungal and autoimmune	1	0		0
No infection type specified	35	11		0.314286
Overall number of cases	254	72		0.283465
Additional file 4B
Immunophenotypic defect	Number of patients	Number of patients with genetic diagnosis		% patients with genetic diagnosis
Blood cell count	69	22		0.318841
Antibody level	36	11		0.305556
Cytokine production	18	1		0.0555556
Blood cell and antibody	58	25		0.431034
Blood cell and cytokine	5	2		0.4
Antibody and cytokine	7	2		0.285714
Blood cell, antibody and cytokine	1	0		0
No immunophenotypic defect reported	60	9		0.15
Overall number of cases	254	72		0.283465
