# Supplementary material for: Exome sequencing in routine diagnostics: a generic test for 254 patients with primary immunodeficiencies
Source: Genome Med. 2019 Jun 17;11:38. doi: 10.1186/s13073-019-0649-3 (PMC6572765; doi:10.1186/s13073-019-0649-3)
Supplement: Supplementary file 5 — Table S5. Quality information of the WES technology, with the mean target coverage, and the % of bases with > 20× coverage. (XLSX 22 kb) [file 13073_2019_649_MOESM5_ESM.xlsx]

## Sheet: exonCoverage20xAgilentV5
Sample ID	Mean on target coverage	% >20x covered
1.1	95.6004	95.9908
2.1	99.8414	96.434
3.1	82.0082	94.878
4.1	128.12	97.4466
5.1	132.661	97.6159
6.1	153.069	97.6594
7.1	70.2019	92.4172
8.1	155.445	98.0184
9.1	129.046	97.211
10.1	67.4415	93.3453
11.1	171.881	98.6139
12.1	162.541	98.4638
13.1	130.304	97.7253
14.1	112.689	96.8362
15.1	130.566	97.6264
16.1	129.535	97.2809
17.1	123.832	97.3439
18.1	107.637	96.7894
19.1	138.963	98.171
20.1	181.067	98.4925
21.1	99.1306	96.3033
22.1	92.5386	95.8523
23.1	119.249	97.5423
24.1	115.34	97.2268
25.1	115.34	97.2268
26.1	96.9826	96.1858
27.1	95.672	96.3467
28.1	121.154	97.7738
29.1	114.435	97.5554
30.1	103.95	97.1923
31.1	120.349	97.5079
32.1	119.403	97.754
33.1	103.086	97.0063
34.1	99.9205	96.6814
35.1	117.235	96.972
36.1	123.834	97.9296
37.1	114.502	97.4688
38.1	100.248	93.358
39.1	109.869	94.9664
40.1	130.678	96.2419
41.1	174.702	97.3445
42.1	105.705	97.001
43.1	116.624	96.3129
44.1	114.552	96.3954
45.1	112.593	95.6215
46.1	127.536	96.4923
47.1	99.7733	96.3637
48.1	142.397	96.3692
49.1	109.622	95.0252
50.1	119.605	95.3421
51.1	140.583	96.6835
52.1	127.179	94.9928
53.1	132.369	96.4252
54.1	128.783	97.1427
55.1	121.677	95.2436
56.1	111.182	95.8866
57.1	140.222	91.84
58.1	140.438	95.8773
59.1	134.693	96.8562
60.1	107.534	96.2683
61.1	120.292	93.7546
62.1	116.27	93.6125
63.1	153.514	95.5269
64.1	125.598	94.9647
65.1	118.646	92.4042
66.1	121.042	94.4994
67.1	123.847	92.167
68.1	137.784	95.5761
69.1	141.841	94.6221
70.1	119.35	95.1082
71.1	124.755	93.9355
72.1	143.922	93.8759
73.1	125.472	94.7734
74.1	132.431	94.9106
75.1	144.158	94.4597
76.1	99.3273	90.4668
77.1	132.403	93.6841
78.1	118.407	92.3031
79.1	123.081	92.1777
80.1	117.231	91.9102
81.1	117.135	92.772
82.1	115.833	91.9784
83.1	111.73	92.9606
84.1	130.282	92.6994
85.1	121.473	91.7923
86.1	105.308	95.2296
87.1	93.7023	90.9673
88.1	99.1958	90.9684
89.1	129.376	92.8972
90.1	123.502	90.8234
91.1	105.97	88.9371
92.1	299.454	96.0532
93.1	289.816	96.4039
94.1	112.155	88.7626
95.1	270.98	96.248
96.1	106.165	88.6066
97.1	129.794	92.0572
98.1	345.085	94.8393
99.1	102.087	92.5242
100.1	135.038	92.7213
101.1	157.716	91.9714
102.1	127.069	94.2829
103.1	111.359	91.3683
104.1	112.527	92.2794
105.1	128.528	95.5099
106.1	119.624	91.1063
107.1	110.338	90.1242
108.1	101.764	95.0044
109.1	94.0133	94.5742
110.1	91.5801	94.1646
111.1	104.883	93.7896
112.1	104.473	94.8368
113.1	108.995	94.2835
114.1	102.963	94.3759
115.1	108.131	94.7133
116.1	91.0971	95.3177
117.1	106.295	94.8614
118.1	95.7029	93.4684
119.1	91.8525	93.8561
120.1	107.733	96.0156
121.1	93.5084	94.6837
122.1	117.143	95.3292
123.1	87.3521	94.3964
124.1	120.367	93.0408
125.1	100.714	94.082
126.1	142.833	91.537
127.1	121.542	94.1296
127.2	170.705	97.0547
128.1	118.74	93.8012
129.1	107.944	91.071
130.1	104.849	93.8011
131.1	140.875	90.8811
131.2	122.628	96.9217
132.1	103.271	94.7137
133.1	113.355	95.2049
134.1	117.949	91.1039
135.1	137.015	89.1432
136.1	109.317	94.8253
137.1	115.405	96.735
138.1	100.999	94.1501
138.2	111.418	95.2531
139.1	108.654	95.1784
140.1	97.6141	94.3256
141.1	85.5433	93.2318
142.1	154.54	97.1703
143.1	144.464	96.826
144.1	150.823	97.1922
145.1	143.958	96.8122
146.1	124.91	95.4172
147.1	153.559	96.3231
148.1	148.832	95.6085
149.1	134.721	96.4048
150.1	162.429	96.8636
151.1	122.594	93.0878
152.1	131.211	95.0445
153.1	122.892	91.0519
154.1	123.434	94.7226
155.1	116.63	94.5763
156.1	127.466	95.6613
157.1	111.688	92.8313
158.1	134.832	96.4061
159.1	152.963	96.5364
160.1	121.875	95.4443
161.1	125.222	94.9074
162.1	125.27	95.9219
163.1	122.158	97.3255
164.1	132.844	95.8689
165.1	129.272	96.1472
166.1	136.443	97.245
167.1	127.361	97.1427
168.1	130.338	97.2132
169.1	135.361	97.9918
170.1	119.295	94.6486
171.1	151.171	92.4132
172.1	126.059	97.4594
173.1	142.307	89.5352
174.1	126.195	97.2278
175.1	115.936	96.3595
176.1	127.767	97.4214
177.1	136.022	96.8674
178.1	146.634	97.1409
179.1	157.99	97.4534
180.1	113.826	95.9063
181.1	139.83	96.9282
182.1	163.138	97.4716
183.1	124.075	95.5571
184.1	147.197	97.4278
185.1	121.796	94.9944
186.1	125.014	96.2649
187.1	131.817	95.3591
188.1	130.588	96.0074
189.1	133.445	95.8822
189.2	134.68	95.7095
190.1	135.164	95.3942
191.1	140.852	96.1807
192.1	137.004	97.0557
193.1	121.566	94.4216
194.1	146.23	96.4043
195.1	134.911	95.8845
196.1	139.755	96.8837
197.1	139.416	96.4769
198.1	149.983	96.9575
199.1	139.62	96.5189
200.1	137.735	95.9206
201.1	136.248	97.3262
202.1	133.32	97.0702
203.1	124.363	97.1216
204.1	148.828	96.8678
205.1	141.075	96.3729
206.1	316.285	96.3225
207.1	127.014	96.3721
208.1	130.365	96.2506
209.1	127.745	96.5375
210.1	96.5336	92.2616
211.1	117.929	97.1825
212.1	195.225	94.582
213.1	215.799	93.788
213.2	208.871	96.5587
214.1	140.786	96.16
215.1	N/A	N/A
216.1	N/A	N/A
217.1	N/A	N/A
218.1	N/A	N/A
219.1	147.506	97.4696
220.1	N/A	N/A
221.1	156.367	93.0415
222.1	130.29	96.7587
223.1	150.604	98.3385
224.1	136.865	96.7554
225.1	157.244	97.3089
226.1	167.796	98.4283
227.1	119.089	97.1415
228.1	137.329	96.3394
229.1	125.157	95.4611
230.1	136.159	98.0108
231.1	145.778	97.0207
232.1	117.022	95.2609
233.1	154.445	96.9477
234.1	138.887	96.2777
235.1	149.701	96.7141
236.1	125.705	96.3171
237.1	138.796	95.5101
238.1	135.917	96.0148
239.1	149.553	96.7416
240.1	136.489	97.3843
241.1	139.712	96.205
242.1	133.917	96.3903
243.1	166.065	97.6032
244.1	143.5	97.433
245.1	121.238	91.4598
246.1	141.901	95.3585
247.1	162.174	97.3862
248.1	N/A	N/A
249.1	141.354	97.9676
Average coverage	130.973	95.3071
Additional file 5.Provides quality information of the WES technology, with the mean target coverage, and the % of bases with >20X coverage.
